# Supplementary material for: Heterochronic development of lateral plates in the three-spined stickleback induced by thyroid hormone level alterations
Source: PLoS One. 2018 Mar 9;13(3):e0194040. doi: 10.1371/journal.pone.0194040 (PMC5844557; doi:10.1371/journal.pone.0194040)
Supplement: S1 Table — (XLS) [file pone.0194040.s003.xls]

## Sheet: Wild fish
T3 (ng/ml)	Form
0.3	Freshwater
0.2	Freshwater
0.2	Freshwater
0.3	Marine
0.4	Marine
0.55	Marine
0.3	Marine
0.45	Marine
0.4	Marine

## Sheet: Laboratory fish
T3 (ng/ml)	Groups
0.65	FF Control
0.7	FF Control
0.65	FF Control
0.6	FF Control
0.7	FF TH
0.7	FF TH
0.7	FF TH
0.65	FF TH
0.5	FF Thio
0.35	FF Thio
0.4	FF Thio
0.45	FF Thio
0.45	FF Thio
0.6	MF Control
0.6	MF Control
0.6	MF Control
0.7	MF Control
0.75	MF Control
0.7	MF Control
0.6	MF TH-05
0.7	MF TH-05
0.65	MF TH-05
0.85	MF TH-05
0.75	MF TH-05
0.6	MF TH-1
0.7	MF TH-1
0.75	MF TH-1
0.8	MF TH-1
0.8	MF TH-1
0.9	MF TH-1
0.35	MF Thio
0.5	MF Thio
0.45	MF Thio
0.55	MF Thio
0.65	MF Thio
0.7	MF Thio
