# Supplementary material for: Heterochronic development of lateral plates in the three-spined stickleback induced by thyroid hormone level alterations
Source: PLoS One. 2018 Mar 9;13(3):e0194040. doi: 10.1371/journal.pone.0194040 (PMC5844557; doi:10.1371/journal.pone.0194040)
Supplement: S2 Table — (XLS) [file pone.0194040.s004.xls]

## Sheet: MF Control
Age (dpf)	TL (mm)	D	A	P_l	P_r	C	LP_l	LP_r	GR_l	GR_r	Vt	Va	Vc
54	29	11	9	10	10	24	31	31	21	21	31	15	16
54	29.3	11	8	10	10	24	31	33	20	19	32	16	16
72	34.3	11	7	10	10	22	32	32	-	-	32	-	-
101	37.2	12	8	10	10	23	32	32	21	23	31	14	17
101	37.8	11	8	10	10	23	33	34	20	22	32	15	17
101	38.1	13	9	10	10	22	32	32	20	19	31	14	17
101	37.5	11	9	10	10	23	33	33	22	22	32	15	17
101	41.4	11	8	10	10	24	32	32	20	20	31	15	16
101	38.6	10	8	10	10	23	33	33	21	20	31	14	17
101	40.5	11	9	10	10	23	32	32	23	22	31	15	16
101	38.9	12	8	10	10	22	32	32	21	21	31	15	16
101	42.2	13	9	10	10	26	36	34	21	20	32	15	17
101	35	12	9	10	10	23	33	33	20	19	32	14	18
101	36.2	13	8	10	10	24	34	33	21	20	32	14	18

## Sheet: MF TH-0.5
Age (dpf)	TL (mm)	D	A	P_l	P_r	C	LP_l	LP_r	GR_l	GR_r	Vt	Va	Vc
54	24.8	12	10	10	10	24	33	33	22	22	31	14	17
54	25.8	12	10	10	10	24	33	33	22	20	32	14	18
54	25.7	11	8	10	10	22	33	31	21	19	31	15	16
54	26.2	12	9	10	10	22	33	33	22	22	31	14	17
101	35.3	12	8	10	10	23	33	33	20	19	32	15	17
101	36.3	11	7	10	10	21	32	33	21	21	31	15	16
101	36.8	11	7	10	10	22	33	33	20	20	32	15	17
101	39.2	12	8	10	10	24	21	27	21	21	31	15	16	partial lateral plate phenotype
101	34.7	12	9	10	10	24	33	33	21	21	32	14	18
101	37.1	12	9	10	10	22	32	31	22	20	31	14	17
101	35.5	11	9	10	10	21	31	32	20	21	31	15	16
101	37.3	11	9	10	10	22	32	32	21	22	32	15	17
101	33.9	11	9	10	10	25	24	30	21	20	30	15	15	partial lateral plate phenotype
101	36.5	11	8	10	10	22	31	31	21	22	31	15	16
101	33.8	11	8	10	10	21	30	30	19	17	30	14	16
101	36.3	11	8	10	10	22	33	31	22	21	31	15	16
101	39.3	12	9	10	10	23	32	32	22	22	31	15	16
101	39.6	12	9	10	10	26	33	32	21	22	32	15	17
101	32.6	11	9	10	10	20	30	28	23	22	30	14	16
101	35.9	12	9	10	10	25	32	32	21	22	32	15	17
101	33.4	12	9	10	10	21	31	31	20	21	30	14	16
101	34.4	11	9	10	10	22	32	32	19	20	31	14	17
101	39.6	11	9	10	10	23	34	34	22	20	32	15	17
101	35.8	11	8	10	10	22	30	30	21	22	30	15	15
101	36.9	12	8	10	10	25	32	31	22	19	31	15	16
101	35.7	13	9	10	10	24	34	33	21	19	32	15	17
101	36.8	12	8	10	10	24	31	32	21	20	32	15	17
101	36.1	11	8	10	10	23	33	33	20	20	32	15	17
101	37.4	11	9	10	10	26	32	26	20	21	31	15	16	partial lateral plate phenotype
101	36.9	11	8	10	10	22	32	33	20	20	32	15	17
101	39.7	12	9	10	10	24	33	33	22	21	32	15	17
101	35.3	12	9	10	10	24	32	32	19	19	31	15	16
101	34.2	12	9	10	11	23	33	31	19	20	31	15	16
101	36.1	11	9	10	10	26	33	32	20	21	32	15	17
101	34.7	11	9	10	10	22	32	32	21	20	31	15	16
101	36.1	12	9	10	10	23	33	32	18	20	32	14	18
101	34.9	11	8	10	10	21	31	32	19	20	31	14	17
101	36.7	13	9	10	10	24	33	34	21	21	32	15	17
101	31.2	11	8	9	8	19	35	34	17	16	32	15	17
101	32.5	11	9	10	10	23	32	32	20	20	31	15	16
101	35.8	12	10	10	10	23	29	24	23	20	32	15	17	partial lateral plate phenotype
101	34.3	12	9	10	10	23	32	32	22	22	31	15	16
101	35.3	11	8	10	10	24	34	33	21	21	32	15	17

## Sheet: MF TH-1
Age (dpf)	TL (mm)	D	A	P_l	P_r	C	LP_l	LP_r	GR_l	GR_r	Vt	Va	Vc
54	28.8	12	9	10	10	24	32	32	21	21	31	15	16
54	29.9	12	8	10	10	24	33	32	21	22	31	14	17
54	28.8	12	8	11	11	25	32	33	22	22	32	15	17
101	40.9	12	8	10	10	22	33	33	20	20	31	14	17
101	39.6	12	9	10	10	24	32	33	21	21	30	15	15
101	40.5	11	7	10	10	23	32	32	21	22	31	15	16
101	38.7	12	9	10	10	24	32	32	21	21	31	14	17
101	37.8	11	9	10	10	24	34	35	20	21	32	15	17
101	39.3	11	8	10	10	24	33	33	21	20	32	15	17
101	36.6	12	9	10	10	20	32	33	22	21	30	15	15
101	41.9	12	9	10	10	24	33	32	22	22	31	15	16

## Sheet: MF Thio
Age (dpf)	TL (mm)	D	A	P_l	P_r	C	LP_l	LP_r	GR_l	GR_r	Vt	Va	Vc
101	35.9	11	8	10	10	22	32	32	21	21	32	15	17
101	39.2	11	8	10	10	24	33	34	23	22	33	15	18
101	37.1	11	7	10	10	26	34	33	21	21	32	15	17
101	38.1	12	9	10	10	25	33	34	21	21	32	15	17
101	37.5	11	9	10	10	26	34	35	22	24	32	15	17
101	37.4	12	9	10	10	27	34	34	24	22	32	15	17
101	34.4	12	8	10	10	22	32	32	21	20	30	14	16
101	38.3	11	8	10	10	26	34	33	21	21	31	16	15
101	36.6	9	8	10	10	20	32	33	22	20	30	15	15
101	31.1	12	9	10	10	22	33	33	21	19	31	14	17
101	35.6	13	8	10	10	23	33	33	20	20	32	14	18
101	33.5	13	9	10	10	25	33	34	21	22	32	15	17
101	36.7	12	9	10	10	26	33	33	22	22	32	15	17
101	33.3	10	8	10	10	24	32	32	19	20	31	15	16
101	36.6	10	8	10	10	23	35	36	20	22	31	14	17
101	30.3	11	9	10	10	24	33	33	21	21	32	14	18
101	28.5	10	8	10	10	22	33	34	21	21	32	14	18
101	31.9	11	8	10	10	22	30	31	19	20	31	15	16
101	35.1	11	8	10	10	24	34	33	22	20	32	15	17
