# Supplementary material for: Heterochronic development of lateral plates in the three-spined stickleback induced by thyroid hormone level alterations
Source: PLoS One. 2018 Mar 9;13(3):e0194040. doi: 10.1371/journal.pone.0194040 (PMC5844557; doi:10.1371/journal.pone.0194040)
Supplement: S3 Table — (XLS) [file pone.0194040.s005.xls]

## Sheet: FF Control
Age (dpf)	TL (mm)	D	A	P_l	P_r	C	LP_l	LP_r	GR_l	GR_r	Vt	Va	Vc
130	54	12	8	9	9	24	6	6	20	18	31	14	17
130	48.1	12	10	10	10	24	6	5	22	21	31	14	17
130	50.2	11	9	10	10	24	5	5	20	22	32	14	18
130	43.4	12	9	10	10	24	6	6	19	19	31	14	17
130	46.7	11	9	10	10	24	5	6	21	23	32	14	18
130	44.1	12	9	10	10	22	5	5	22	21	32	14	18
130	48.9	11	8	10	10	24	6	6	21	20	31	14	17
130	45.8	10	9	10	10	24	6	4	20	22	31	14	17
130	43.9	11	8	10	10	23	7	7	22	21	32	14	18
130	44.8	13	9	10	10	24	7	7	23	19	31	14	17
130	47.4	11	9	10	10	24	8	8	21	21	32	14	18
130	43.3	11	8	10	10	24	6	6	21	22	31	14	17
130	46.3	12	8	10	10	24	7	7	23	22	31	14	17
130	46.1	11	9	10	10	26	6	5	21	21	32	14	18
130	41.6	12	8	10	10	25	5	5	20	20	31	14	17
130	39.5	12	8	10	10	26	5	4	20	19	32	14	18
130	39.4	11	9	10	10	26	6	5	19	22	32	14	18
130	40.4	11	10	10	10	25	6	5	23	21	32	14	18
130	41.9	12	9	10	10	24	7	7	19	20	32	15	17
130	40.3	11	8	10	10	26	7	7	21	22	31	15	16
130	34.7	11	8	10	10	26	7	7	22	20	32	14	18
130	38.5	12	8	10	10	26	6	5	21	22	32	14	18
130	39.3	11	9	10	10	26	5	4	20	22	31	14	17
130	36.4	11	8	10	10	26	6	5	21	22	32	14	18

## Sheet: FF TH
Age (dpf)	TL (mm)	D	A	P_l	P_r	C	LP_l	LP_r	GR_l	GR_r	Vt	Va	Vc
51	19.6	12	8	10	10	28	6	5	22	22	31	14	17
51	20.4	11	8	10	10	24	4	4	21	21	31	14	17
51	21.9	11	9	9	9	24	5	5	20	19	31	14	17
51	22.7	11	9	10	10	26	4	4	21	21	31	14	17
51	22.1	12	9	10	10	25	6	6	21	20	32	14	18
51	23.4	11	8	10	10	26	4	5	22	21	32	14	18
51	22.6	11	9	10	10	27	5	5	20	19	32	14	18
130	43.5	11	8	10	10	26	7	6	22	21	31	14	17
130	39.6	11	8	10	10	27	6	5	21	20	32	14	18
130	44.9	11	8	10	10	25	7	7	21	21	31	15	16
130	41.1	11	8	10	10	24	6	6	21	21	31	14	17
130	42.1	11	9	10	10	25	4	4	22	19	31	14	17
130	46.6	12	8	10	10	25	6	5	22	23	32	14	18
130	47.8	11	8	10	10	24	6	7	22	20	31	14	17
130	47.9	12	9	10	10	24	9	7	22	21	31	14	17
130	51.1	12	10	10	10	26	4	5	21	23	31	14	17

## Sheet: FF Thio
Age (dpf)	TL (mm)	D	A	P_l	P_r	C	LP_l	LP_r	GR_l	GR_r	Vt	Va	Vc
51	21.5	11	9	10	10	24	6	5	20	20	31	14	17
51	20.8	10	9	10	10	25	4	4	19	20	32	14	18
51	24.2	11	8	10	10	26	6	5	21	21	32	15	17
51	24.7	11	9	10	10	24	6	5	19	21	31	14	16
130	38.2	10	8	10	10	26	7	7	20	20	32	16	16
130	37.1	11	8	10	10	26	6	6	23	21	32	14	18
130	38.5	12	9	10	10	26	6	7	21	21	31	15	16
130	43.6	10	9	10	10	24	6	6	20	20	31	14	17
130	34.1	11	9	10	10	25	7	6	21	22	31	14	17
130	41.2	11	8	10	10	24	5	6	20	20	31	14	17
130	33.9	11	9	10	10	26	6	7	21	21	32	15	17
130	32.8	11	8	10	10	24	6	6	21	22	32	15	17
130	36.7	11	9	10	10	27	6	5	21	20	32	14	18
