# Supplementary material for: Heterochronic development of lateral plates in the three-spined stickleback induced by thyroid hormone level alterations
Source: PLoS One. 2018 Mar 9;13(3):e0194040. doi: 10.1371/journal.pone.0194040 (PMC5844557; doi:10.1371/journal.pone.0194040)
Supplement: S4 Table — (XLS) [file pone.0194040.s006.xls]

## Sheet: Development LP in MF
Age (dpf)	TL (mm)	Ant. pl.	Keel pl.	Total LP	Groups
21	10.5	0	0	0	control
21	11	0	0	0	control
21	13.2	0	0	0	control
22	12.8	0	0	0	control
22	14.4	3	0	3	control
22	13.5	0	0	0	control
25	14.6	3	0	3	control
25	15.2	4	0	4	control
25	15.3	4.5	0	4.5	control
27	16.1	5	0	5	control
27	16.3	6	0	6	control
27	17.3	6	0	6	control
28	17	6	0	6	control
28	18.5	7.5	0	7.5	control
34	20.6	15	7	22	control
34	20.7	15	7	22	control
34	20.4	15	7.5	22.5	control
34	21.4	15	8.5	23.5	control
42	21.6	17	11.5	28.5	control
42	23.2	18	12	30	control
42	25.7	33.5		33.5	control
42	23.5	17	10	27	control
42	24.1	33		33	control
42	22.7	18.5	11	29.5	control
42	23.4	16.5	9.5	26	control
48	24.2	26		26	control
48	23.3	19.5	11.5	31	control
48	24.8	32		32	control
48	25.2	32		32	control
48	26.8	33		33	control
48	27.5	33.5		33.5	control
54	29	31		31	control
54	29.3	32		32	control
21	12.8	3	0	3	TH_0.5
21	11.9	0	0	0	TH_0.5
21	11.5	0	0	0	TH_0.5
22	9.9	0	0	0	TH_0.5
22	14	3	0	3	TH_0.5
22	12.5	0	0	0	TH_0.5
25	11	0	0	0	TH_0.5
25	12.7	3	0	3	TH_0.5
25	14.7	3	0	3	TH_0.5
27	13.5	3	0	3	TH_0.5
27	14.6	5	0	5	TH_0.5
27	15.1	5	0	5	TH_0.5
28	16	6	0	6	TH_0.5
28	16.6	7.5	0	7.5	TH_0.5
34	17.6	9	1.5	10.5	TH_0.5
34	17.5	9.5	0.5	10	TH_0.5
34	17.5	9.5	4.5	14	TH_0.5
34	18.5	11	3.5	14.5	TH_0.5
34	19.1	10.5	6.5	17	TH_0.5
42	15.2	5.5	0	5.5	TH_0.5
42	15.7	9	3	12	TH_0.5
42	20.4	14.5	8	22.5	TH_0.5
42	21.1	13.5	8	21.5	TH_0.5
42	20.3	11	5.5	16.5	TH_0.5
42	22.3	16	9.5	25.5	TH_0.5
42	24.1	32.5		32.5	TH_0.5
48	21.7	32.5		32.5	TH_0.5
48	22.4	17	10.5	27.5	TH_0.5
48	22.3	18	12	30	TH_0.5
48	23.3	15.5	8	23.5	TH_0.5
48	23.6	31.5		31.5	TH_0.5
48	24.5	15.5	10	25.5	TH_0.5
48	24.9	33		33	TH_0.5
54	24.8	33		33	TH_0.5
54	25.8	33		33	TH_0.5
54	25.7	32		32	TH_0.5
54	26.2	33		33	TH_0.5
21	12.3	0	0	0	TH_1
21	12.5	0	0	0	TH_1
21	10	0	0	0	TH_1
22	12.6	0	0	0	TH_1
22	13.1	0	0	0	TH_1
22	14.5	3	0	3	TH_1
25	13.6	3	0	3	TH_1
25	15.6	5	0	5	TH_1
25	16.6	5	0	5	TH_1
27	14.9	5	0	5	TH_1
27	16.5	6	0	6	TH_1
27	15.9	7	0	7	TH_1
28	16.6	7	0	7	TH_1
28	17	8.5	1.5	10	TH_1
34	20.1	14	8	22	TH_1
34	20	15	8	23	TH_1
34	21.4	15	9	24	TH_1
34	21.8	18.5	13	31.5	TH_1
42	24.1	30		30	TH_1
42	23.2	33		33	TH_1
42	23.8	33		33	TH_1
42	23.9	32.5		32.5	TH_1
42	25.9	32		32	TH_1
42	26.2	33		33	TH_1
42	25.5	34		34	TH_1
48	25.4	32		32	TH_1
48	26.7	32		32	TH_1
48	26.1	32.5		32.5	TH_1
48	26.4	30.5		30.5	TH_1
48	27.9	32		32	TH_1
54	28.8	32		32	TH_1
54	29.9	32.5		32.5	TH_1
21	11.1	0	0	0	Thio
21	11.6	0	0	0	Thio
21	11.5	0	0	0	Thio
21	10.7	0	0	0	Thio
22	11.8	0	0	0	Thio
22	12.4	0	0	0	Thio
22	13.1	0	0	0	Thio
25	14.5	3	0	3	Thio
25	15.7	4	0	4	Thio
25	15.5	5	0	5	Thio
27	15.8	6	0	6	Thio
27	15.4	5	0	5	Thio
27	16.1	5	0	5	Thio
28	16.4	6.5	0	6.5	Thio
28	17.9	6.5	0	6.5	Thio
34	18.1	8	2	10	Thio
34	19.4	10	6	16	Thio
34	18.4	8.5	5	13.5	Thio
34	20.8	11.5	6	17.5	Thio
34	20.2	11.5	5	16.5	Thio
34	20.9	15	6	21	Thio
42	13.1	3.5	0	3.5	Thio
42	21.8	11	4	15	Thio
42	21.6	16	12	28	Thio
42	21.5	32		32	Thio
42	22.2	17	9	26	Thio
42	20.1	13	9	22	Thio
42	20.2	14	7	21	Thio
48	21.1	14	8	22	Thio
48	23.5	33		33	Thio
48	21.5	16	8.5	24.5	Thio
48	21.8	14	9	23	Thio
48	24.2	18.5	11	29.5	Thio
48	24.2	15	9	24	Thio
48	23.1	16.5	9	25.5	Thio
54	24.5	15	8.5	23.5	Thio
54	23.3	16	10	26	Thio
54	23.1	18.5	10.5	29	Thio
54	25.5	33		33	Thio
54	25.6	33		33	Thio
54	25.1	13.5	8	21.5	Thio
54	25.4	33		33	Thio
54	24.6	33		33	Thio
